# Supplementary material for: On-surface synthesis of nitrogen-doped nanographene with an [18]annulene pore on Ag(111)
Source: Commun Chem. 2023 Oct 20;6:228. doi: 10.1038/s42004-023-01023-z (PMC10589310; doi:10.1038/s42004-023-01023-z)
Supplement: Supplementary file 3 — Supplementary Data 1 [file 42004_2023_1023_MOESM3_ESM.txt]

XYZ geometry coordinates of the species (from the calculation output) are provided below:

Compound 3

0 1
 N                 -7.15034900   -4.81170100   -0.17048300
 N                 -7.72533500   -3.71327700   -0.53548700
 C                 -7.04484900   -2.52609500   -0.46946300
 C                 -5.70676200   -2.43444300   -0.02887000
 C                 -4.99721400   -3.67064000    0.02784800
 C                 -5.80239900   -4.82964300    0.07738700
 C                 -7.74089700   -1.34578900   -0.88313200
 C                 -7.13942900   -0.12643500   -0.81834600
 C                 -5.86117700    0.02977000   -0.18236900
 C                 -5.19795300   -1.12588100    0.31659000
 C                 -3.56152800   -3.84282800   -0.03756600
 C                 -2.99107700   -5.10668500    0.29176500
 C                 -3.86606000   -6.21592400    0.54575100
 C                 -5.21196800   -6.09656600    0.38160700
 C                 -5.25094300    1.29562100   -0.01556800
 C                 -4.08845900    1.46309200    0.72880300
 C                 -3.60533400    0.32555400    1.42962000
 C                 -4.12316300   -0.92541500    1.20965200
 C                 -2.70007600   -2.84408200   -0.54101100
 C                 -1.34168800   -3.02098300   -0.55303900
 C                 -0.74308700   -4.20671000   -0.05546200
 C                 -1.58001000   -5.24786300    0.31453800
 C                 -3.30384600    2.72525000    0.73324600
 C                  0.73706600   -4.20769700    0.05478800
 C                 -3.80499900    3.95202400    0.31454500
 C                 -2.97861500    5.08771100    0.15194000
 C                 -1.57196000    4.97360000    0.36254400
 C                 -1.11010600    3.77392500    0.94392500
 C                 -1.93718500    2.69178400    1.11319000
 C                 -3.53369000    6.36770000   -0.18117000
 C                 -2.74444400    7.47205100   -0.23505100
 C                 -1.32602000    7.36701200   -0.08453900
 C                 -0.70950000    6.10213700    0.06506700
 N                 -0.63279100    8.54790200   -0.08912100
 N                  0.64485000    8.54699900    0.08929500
 C                  1.33642600    7.36513900    0.08454100
 C                  0.71814000    6.10114200   -0.06520300
 C                  2.75499600    7.46818900    0.23503600
 C                  3.54270700    6.36274800    0.18110700
 C                  2.98585000    5.08354100   -0.15200700
 C                  1.57904100    4.97139500   -0.36265300
 C                  3.81067200    3.94672100   -0.31462600
 C                  3.30782400    2.72064800   -0.73334700
 C                  1.94112100    2.68910200   -1.11336600
 C                  1.11555400    3.77240000   -0.94412700
 C                  4.09068900    1.45739200   -0.72887700
 C                  1.33725400   -3.02282000    0.55247400
 C                  2.69589000   -2.84781700    0.54063800
 C                  3.55601700   -3.84777000    0.03732300
 C                  2.98384400   -5.11081200   -0.29214800
 C                  1.57257800   -5.25001500   -0.31511200
 C                  4.99197700   -3.67764500   -0.02773700
 C                  5.79551600   -4.83779900   -0.07706700
 C                  5.20335700   -6.10383900   -0.38159300
 C                  3.85731200   -6.22127800   -0.54597800
 C                  5.70328400   -2.44245400    0.02916000
 C                  7.04115400   -2.53602500    0.47001800
 N                  7.71993900   -3.72417100    0.53612100
 N                  7.14344200   -4.82177000    0.17104900
 C                  5.19643800   -1.13316600   -0.31648800
 C                  5.86121000    0.02154300    0.18258000
 C                  7.13910500   -0.13649400    0.81881500
 C                  7.73883200   -1.35670000    0.88371700
 C                  4.12203200   -0.93119300   -1.20967100
 C                  3.60603000    0.32051000   -1.42974000
 C                  5.25281300    1.28826600    0.01567600
 H                 -8.74536600   -1.47501100   -1.26970000
 H                 -7.64986000    0.75782700   -1.18743100
 H                 -3.42895400   -7.17498200    0.80619600
 H                 -5.88209700   -6.94357500    0.47418900
 H                 -5.70298000    2.14240900   -0.52174200
 H                 -2.80463400    0.43071900    2.15021800
 H                 -3.70200900   -1.77313400    1.73474700
 H                 -3.11459000   -1.93033600   -0.94234000
 H                 -0.70844900   -2.24314300   -0.96415600
 H                 -1.15920200   -6.18992400    0.65403400
 H                 -4.86407300    4.06807400    0.10792200
 H                 -0.07771600    3.69091200    1.25230400
 H                 -1.50481300    1.78388400    1.51200300
 H                 -4.60549100    6.44816900   -0.33388400
 H                 -3.14615000    8.46471400   -0.40238800
 H                  3.15809000    8.46028700    0.40238700
 H                  4.61463300    6.44174500    0.33372000
 H                  4.86990400    4.06128200   -0.10796700
 H                  1.50751100    1.78183000   -1.51224600
 H                  0.08309800    3.69085400   -1.25263500
 H                  0.70504200   -2.24411100    0.96352700
 H                  3.11163900   -1.93470500    0.94212500
 H                  1.15049900   -6.19147600   -0.65469500
 H                  5.87230300   -6.95179300   -0.47409000
 H                  3.41890100   -7.17968500   -0.80663500
 H                  7.65069000    0.74702900    1.18807000
 H                  8.74305200   -1.48734900    1.27045500
 H                  3.69958800   -1.77834600   -1.73463700
 H                  2.80546500    0.42676800   -2.15032100
 H                  5.70592200    2.13440300    0.52199000

--------------------------------------------------------------------------------

Compound 4

0 1
 N                 -7.08385993   -4.76722994    0.62904952
 N                 -7.73195606   -3.64163624    0.49510002
 C                 -7.06107091   -2.48106257    0.24408451
 C                 -5.66376870   -2.44302460    0.09080544
 C                 -4.96723667   -3.65250153    0.23428794
 C                 -5.72478268   -4.80227354    0.51981939
 C                 -3.55228136   -3.69261623    0.12844643
 C                 -2.88217319   -4.92625757    0.35154815
 C                 -3.67597237   -6.09365293    0.64327867
 C                 -5.03546385   -6.04276438    0.71619572
 C                 -2.82553564   -2.50836063   -0.17168772
 C                 -1.43908727   -2.60681572   -0.25367988
 C                 -0.74332764   -3.80154266    0.01059157
 C                 -1.47968248   -4.95134802    0.30747811
 C                 -7.79188522   -1.25240442    0.14909045
 C                 -7.13685644   -0.07632504   -0.06100808
 C                 -5.70470738   -0.01644398   -0.21437655
 C                 -4.96932017   -1.23102295   -0.15904955
 C                 -5.00577913    1.19061343   -0.36906713
 C                 -3.61550930    1.21414944   -0.51434295
 C                 -2.92699532   -0.01432597   -0.53080380
 C                 -3.55710691   -1.23683120   -0.31676750
 C                 -2.85038029    2.49428462   -0.55951323
 C                  0.74631201   -3.80095649   -0.01114014
 C                  1.44110565   -2.60569788    0.25327164
 C                  2.82748027   -2.50614423    0.17143296
 C                  3.55519268   -3.68980311   -0.12871539
 C                  2.88607851   -4.92394379   -0.35202314
 C                  1.48360071   -4.95014483   -0.30809447
 C                  4.97013299   -3.64857792   -0.23430829
 C                  5.72862540   -4.79773249   -0.51982424
 C                  5.04029655   -6.03873491   -0.71646352
 C                  3.68083159   -6.09068668   -0.64377106
 C                  5.66570543   -2.43858359   -0.09054429
 C                  7.06306712   -2.47552087   -0.24355035
 N                  7.73489436   -3.63553812   -0.49458776
 N                  7.08768948   -4.76162034   -0.62880806
 C                  4.97027324   -1.22715254    0.15932596
 C                  5.70469310   -0.01200526    0.21497442
 C                  7.13692439   -0.07076190    0.06190856
 C                  7.79290606   -1.24630443   -0.14822516
 C                  3.55804060   -1.23406705    0.31674455
 C                  2.92692637   -0.01207556    0.53074192
 C                  3.61445986    1.21695273    0.51460617
 C                  5.00479395    1.19448664    0.36967867
 C                  2.84831264    2.49649923    0.55974664
 C                  1.48402869    2.49407598    0.21136843
 C                  0.71557260    3.65213136    0.16312549
 C                  1.36933564    4.88942428    0.39860143
 C                  2.73845490    4.92939135    0.77496504
 C                  3.44753884    3.72099815    0.87454058
 C                  0.66681966    6.10776201    0.21095037
 C                  1.28160172    7.35622873    0.40700664
 C                  2.65078196    7.38113816    0.83044279
 C                  3.34104701    6.21879229    1.00672681
 C                 -0.67163704    6.10721934   -0.21117229
 C                 -1.28733366    7.35519249   -0.40750678
 N                 -0.62559245    8.52991084   -0.19849919
 N                  0.61898237    8.53041287    0.19778671
 C                 -1.37323933    4.88832019   -0.39861252
 C                 -2.74235729    4.92720637   -0.77509542
 C                 -3.34589801    6.21611327   -1.00712502
 C                 -2.65651153    7.37900727   -0.83101205
 C                 -0.71855958    3.65155812   -0.16284833
 C                 -1.48614861    2.49292339   -0.21092564
 C                 -3.45051595    3.71825809   -0.87457131
 H                 -3.16010208   -7.03476852    0.80784651
 H                 -5.63065649   -6.92227655    0.93401214
 H                 -0.86624877   -1.73520626   -0.53726189
 H                 -0.96889971   -5.87912897    0.54238107
 H                 -8.86891385   -1.29520913    0.26493274
 H                 -7.69639376    0.85269812   -0.11346207
 H                 -5.56666594    2.11767738   -0.32749573
 H                 -1.86064191   -0.00429609   -0.70179728
 H                  0.86754869   -1.73457210    0.53688182
 H                  0.97357567   -5.87830843   -0.54313358
 H                  5.63620396   -6.91776082   -0.93428907
 H                  3.16571832   -7.03218344   -0.80853038
 H                  7.69573737    0.85868287    0.11461618
 H                  8.86999237   -1.28825476   -0.26384448
 H                  1.86052339   -0.00295309    0.70142991
 H                  5.56500692    2.12196580    0.32839162
 H                  1.02551345    1.56315298   -0.08784304
 H                  4.48545533    3.75693065    1.18712733
 H                  3.11196400    8.34903520    0.99115424
 H                  4.38150086    6.25021287    1.31568825
 H                 -4.38635592    6.24669448   -1.31615686
 H                 -3.11840258    8.34653124   -0.99193230
 H                 -1.02704179    1.56237051    0.08855203
 H                 -4.48841945    3.75331598   -1.18731376
